# Supplementary material for: MS-ConTab: multi-scale contrastive learning of mutation signatures for Pan-Cancer representation and stratification
Source: Bioinformatics. 2026 Apr 27;42(5):btag131. doi: 10.1093/bioinformatics/btag131 (PMC13139774; doi:10.1093/bioinformatics/btag131)
Supplement: btag131_Supplementary_Data [file btag131_supplementary_data.zip]

Archive with 2 entries (2 files):
- Manuscript final_revised.pdf
- Supplementary final.docx
